# Supplementary material for: Grape Skin Composting Process to Recycle Food Waste: Kinetics and Optimization
Source: Foods. 2024 Mar 7;13(6):824. doi: 10.3390/foods13060824 (PMC10968801; doi:10.3390/foods13060824)
Supplement: Supplementary file 1 [file foods-13-00824-s001.zip]

Archive with 1 entries (1 files):
- foods-2893156-supplementary.pdf
